# Supplementary material for: Clinical and Immunologic Characteristics of Colorectal Cancer Tumors Expressing LY6G6D
Source: Int J Mol Sci. 2024 May 14;25(10):5345. doi: 10.3390/ijms25105345 (PMC11121234; doi:10.3390/ijms25105345)
Supplement: Supplementary file 1 [file ijms-25-05345-s001.zip]

Archive with 1 entries (1 files):
- ijms-2980723-supplementary.pdf
